# Supplementary material for: Warming-Induced Decline of Picea crassifolia Growth in the Qilian Mountains in Recent Decades
Source: PLoS One. 2015 Jun 29;10(6):e0129959. doi: 10.1371/journal.pone.0129959 (PMC4486449; doi:10.1371/journal.pone.0129959)
Supplement: S1 Table — The column name is the site name. Time spans 1900–2005. (XLSX) [file pone.0129959.s001.xlsx]

## Sheet: res
Year	DDS	DYK	jg	KGM	Q1	qkd	sdl	w1	xdh	xm1	xm2	cls
1900	1.149	1.061	0.834	1.104	1.029	1.145	1.13	1.119	0.893	1.024	1.149	0.968
1901	0.928	0.949	1.075	1.065	1.07	1.032	1.141	1.012	1.203	1.051	0.967	0.768
1902	1.014	0.909	0.93	1.115	0.919	1.223	0.922	0.822	0.928	1.091	1.07	0.846
1903	0.961	0.873	1.068	1.014	0.937	1.206	0.96	1.002	0.982	1.07	1.106	1.179
1904	1.103	1.01	1.003	0.908	0.917	1.153	0.955	0.935	0.941	0.81	0.803	1.041
1905	0.966	0.946	1	0.953	1.061	0.983	1.101	1.104	1.081	0.948	0.897	0.893
1906	0.823	0.856	0.87	1.156	0.973	0.895	1.022	0.877	0.991	0.897	0.907	0.82
1907	0.841	0.924	0.657	1.135	0.948	0.974	0.996	0.925	1.13	1.046	1.158	1.283
1908	0.761	0.868	0.746	1.024	0.921	0.815	0.885	0.881	0.888	1.028	1.073	0.991
1909	0.994	1.112	0.914	0.92	0.991	0.888	1.122	1.081	1.027	0.788	0.832	0.859
1910	0.799	0.965	0.77	0.903	0.99	0.683	1.026	0.913	0.76	1.027	1.041	0.832
1911	1.016	1.069	0.928	1.115	1.003	0.806	1.055	0.886	1.017	1.053	1.059	0.973
1912	0.89	0.894	1.131	1.009	0.976	1.309	0.877	0.976	0.896	1.01	1.004	0.914
1913	1.138	1.004	1.365	1.299	1.012	1.34	1.09	1.064	1.185	1.06	1.168	0.911
1914	1.006	1.097	1.265	1.102	0.958	1.249	1.001	1.012	1.046	0.971	1.016	1.007
1915	1.05	1.179	1.132	1.15	0.915	1.191	0.976	0.9	0.995	0.923	1.05	1.104
1916	0.978	0.862	0.864	0.727	1	0.802	0.952	0.934	0.783	1.009	1.015	0.843
1917	0.959	1.011	0.786	0.665	1.012	0.847	0.989	0.964	0.92	1.057	1.164	1.033
1918	0.687	0.846	0.754	0.751	0.862	1.061	0.785	0.742	0.54	0.903	0.934	0.901
1919	0.772	0.875	0.898	0.994	0.965	0.615	0.959	1.109	0.971	0.939	0.979	0.962
1920	1.036	1.064	1.184	1.157	0.978	1.356	1.021	1.028	1.129	0.924	0.913	0.739
1921	1.022	1.006	1.051	1.138	0.908	1.224	0.969	0.904	1.05	1.039	1.019	0.946
1922	1.035	1.055	1.266	1.151	1.015	1.597	1.052	1.066	1.111	1.055	1.146	1.198
1923	0.792	0.907	0.609	0.914	0.896	0.969	0.882	0.971	0.928	0.907	0.93	1.167
1924	1.068	1.25	1.349	1.108	1.134	0.992	1.167	1.307	1.234	1.055	1.126	1.184
1925	0.572	0.639	0.377	0.484	1.027	0.301	0.849	1.058	0.589	0.978	0.959	0.74
1926	0.714	0.751	0.603	0.586	0.911	0.706	0.873	0.863	0.559	1.066	0.982	0.808
1927	0.775	0.923	0.891	0.945	1.017	0.898	0.983	0.979	0.767	0.98	1.012	1.006
1928	0.654	0.691	0.681	0.685	1.053	0.961	0.924	1.072	0.614	0.894	0.978	0.72
1929	1.073	1.03	0.939	1.08	1.12	1.051	0.989	0.969	1.133	0.921	0.998	1.042
1930	0.987	0.942	0.954	1.04	0.939	0.794	0.982	1	0.71	0.922	0.906	0.854
1931	0.916	0.967	0.818	0.937	0.852	0.791	0.948	0.981	0.671	1.034	1.024	0.865
1932	1.051	0.852	0.992	0.729	1.022	0.969	0.928	0.957	0.822	1.079	1.056	1.128
1933	1.061	1.092	0.914	1.235	1.066	1.477	1.091	1.124	1.171	1.18	1.274	1.219
1934	0.717	0.784	0.674	0.887	0.96	0.733	0.898	0.932	0.911	0.959	0.89	0.843
1935	0.908	1.203	0.985	1.098	0.983	1.064	1.052	0.941	0.964	1.033	0.991	1.095
1936	0.92	1.059	1.12	1.105	1.178	1.323	1.088	1.266	1.044	1.018	1.131	1.148
1937	0.957	1.016	0.968	0.874	0.97	0.89	0.994	0.939	0.937	0.956	1.028	0.917
1938	1.003	0.982	1.054	1.144	0.912	1.376	0.938	0.988	1.175	1.112	1.083	1.2
1939	0.996	0.988	1.164	1.137	1.074	1.354	1.099	0.933	1.1	1.027	0.966	0.662
1940	0.918	0.893	0.886	0.996	1.079	0.53	0.984	1.147	0.69	0.961	0.977	0.882
1941	0.827	0.972	0.771	0.844	1.244	0.582	0.976	1.128	0.786	1.205	1.175	1.373
1942	1.273	1.096	1.017	1.12	0.905	1.232	0.92	0.958	1.108	0.936	0.929	1.094
1943	1.073	1.156	1.189	1.178	0.766	1.328	1.049	0.957	1.278	0.947	1.001	1.266
1944	1.021	1.032	0.966	1.111	0.846	1.311	0.954	0.93	1.186	1.058	1.009	1.102
1945	0.926	1.072	1.202	1.217	1.019	0.858	1.047	1.107	1.151	1.063	1.107	1.106
1946	1.188	1.251	1.085	1.21	1.089	1.106	1.185	1.165	1.169	0.967	1.003	1.067
1947	0.619	0.786	0.935	1.004	1.032	0.292	1.07	0.904	0.536	1.043	1.021	0.459
1948	1.158	1.071	1.305	1.196	1.12	1.613	0.987	1.009	1.234	0.958	1.003	1.099
1949	0.94	0.85	0.896	1.021	0.996	1.049	0.847	1.1	0.978	0.885	0.889	1.64
1950	0.753	1.006	0.967	0.968	1.144	0.634	1.01	1.063	0.777	1.094	1.082	1.114
1951	0.943	0.895	0.921	0.779	1.146	0.722	0.929	1.084	0.869	1.13	1.17	0.559
1952	1.047	0.949	1.112	1.288	0.941	1.18	1.033	1.077	0.788	1.08	1.124	1.235
1953	1.007	0.92	1.106	0.738	1.087	0.964	0.924	1.035	0.701	0.953	0.95	1.603
1954	1.292	1.058	1.13	1.178	0.884	0.987	1.027	1.135	1.322	0.966	0.921	1.297
1955	1.417	1.232	1.076	1.072	0.974	0.913	1.135	0.865	1.379	1.1	0.913	1.205
1956	1.446	1.172	1.048	1.192	0.92	1.321	0.966	0.964	1.269	1.051	0.968	1.497
1957	0.764	0.841	0.533	0.774	1.096	0.502	1.047	0.99	0.816	0.911	0.886	0.796
1958	0.948	0.982	1.304	0.919	0.857	1.297	0.945	0.974	0.965	0.872	0.884	0.774
1959	1.139	1.06	1.162	1.015	1.012	1.097	1.025	1.108	1.429	1.226	1.083	0.723
1960	1.098	1.018	0.933	0.845	0.89	0.503	0.931	0.971	0.37	0.905	0.945	1.229
1961	1.154	1.089	0.561	1.09	1.034	0.715	1.109	0.922	1.006	0.948	0.93	1.458
1962	0.608	0.802	0.62	0.752	1.242	0.611	0.971	0.894	0.749	1.168	1.029	1.111
1963	1.204	1.063	1.141	1.087	1.085	1.096	1.096	0.852	0.761	0.926	1.027	0.587
1964	1.114	1.053	1.339	1.135	0.906	1.142	0.876	0.958	1.113	0.877	0.934	1.13
1965	1.222	1.05	1.006	1.089	1.069	0.864	0.965	0.96	1.058	1.06	1.046	1.122
1966	0.927	0.883	0.701	0.802	0.962	0.462	1.052	1.189	0.819	1.005	1.055	0.781
1967	1.191	0.979	1.427	1.213	0.897	1.378	0.985	0.768	1.138	1.018	1.094	0.7
1968	0.878	0.816	1.085	0.718	0.96	0.78	1.034	0.991	0.975	0.932	0.909	1.501
1969	1.35	1.283	1.037	1.312	1.053	0.932	1.106	1.103	1.284	1.185	1.132	1.121
1970	1.382	1.196	1.305	1.216	1.123	1.209	1.243	1.23	1.069	1.093	1.049	0.6
1971	0.765	0.582	0.679	0.619	0.84	0.475	0.796	0.797	0.634	0.823	0.724	1.217
1972	1.021	1.117	1.108	1.037	0.917	1.293	0.853	1.004	1.247	1.007	0.876	1.365
1973	0.976	1.012	1.114	1.262	0.927	1.305	0.914	0.884	0.678	1.001	1.004	0.936
1974	0.882	0.941	0.926	1.054	1.121	1.159	0.952	1.103	0.986	1.14	1.066	0.869
1975	1.295	1.227	1.16	1.134	1.093	1.065	1.132	0.924	1.566	0.846	0.973	1.021
1976	0.808	0.962	1.011	0.902	0.938	0.993	0.853	0.764	1.097	0.865	0.87	0.91
1977	1.176	1.308	1.352	1.24	1.052	1.239	1.002	1.124	1.229	1.024	1.018	0.895
1978	1.002	1.056	1.095	0.604	1.107	0.714	0.996	1.12	0.796	0.844	0.757	0.823
1979	1.039	1.072	0.994	1.114	1.117	1.154	1.026	0.87	1.279	1.152	0.918	1.141
1980	1.338	1.197	1.537	1.368	1.003	1.824	1.095	1.227	1.35	1.057	0.986	0.943
1981	0.674	0.918	0.831	0.864	1.034	0.829	0.979	1.06	0.978	1.003	1.024	0.75
1982	1.056	1.131	1.158	0.999	1.023	1.365	1.003	0.8	1.348	0.982	0.921	0.949
1983	0.995	1.185	1.061	1.096	1.187	1.267	1.113	0.949	1.239	1.007	1.052	0.956
1984	1.058	1.031	1.18	1.096	1.131	1.349	1.089	0.936	1.49	1.041	1.067	1.09
1985	0.974	1.056	1.268	0.897	1.115	1.119	1.144	1.114	0.787	0.971	1.083	0.896
1986	0.601	0.816	0.628	0.848	1.018	0.224	1.025	0.984	0.965	0.983	0.944	0.716
1987	1.002	0.975	1.048	1.024	0.837	1.125	0.99	1.065	0.789	0.988	0.938	1.139
1988	1.019	0.902	1.293	0.924	0.892	1.088	0.932	1.171	1.194	0.92	0.891	0.939
1989	0.948	1.081	0.743	0.916	0.974	0.719	0.957	0.939	1.201	1	0.921	0.937
1990	0.765	0.876	1.091	0.961	1.031	0.926	0.986	1.069	1.053	0.938	0.873	0.959
1991	0.972	0.869	0.68	0.658	1.26	0.591	1.038	1.041	0.408	0.931	0.86	1.023
1992	0.669	1	0.898	0.883	0.977	1.1	0.947	0.562	0.943	0.895	0.962	0.905
1993	1.097	1.133	0.95	1.11	0.991	1.125	1.077	1.116	1.204	1.034	0.998	0.851
1994	1.09	0.886	1.267	1.037	1.011	1.048	0.982	1.001	0.86	1.034	1.058	0.929
1995	0.869	0.888	0.802	0.662	1.113	0.37	0.891	1.046	0.699	0.973	0.877	1.201
1996	1.133	1.177	1.357	1.122	1.071	1.215	1.125	1.242	1.176	1.046	1.1	1.194
1997	0.965	1.068	0.945	1.016	0.984	0.898	0.988	0.882	0.848	0.912	0.917	0.789
1998	1.003	0.916	0.736	0.908	0.947	0.612	0.909	1.022	1.173	0.937	1.006	1.091
1999	1.085	1.05	0.858	0.976	0.979	0.933	0.956	0.97	0.733	0.939	0.997	0.801
2000	1.148	0.848	1.057	0.95	1.14	1.032	1.15	1.072	0.658	1.026	1.059	0.696
2001	0.542	0.857	0.733	0.696	0.999	0.507	0.929	0.916	0.763	1.063	1.027	0.795
2002	1.34	0.938	0.925	1.012	0.887	1.345	0.92	0.793	1.131	0.848	0.936	1.178
2003	1.222	0.764	0.826	1.019	0.813	0.73	0.831	0.886	0.918	0.966	0.854	0.763
2004	1.016	1.159	0.907	1.047	1.113	0.854	1.129	1.201	1.156	1.082	1.062
2005	1.057	0.976	1.055	0.917	1.133	1.11	1.048	1.059	1.292	1.064	1.006
					0.687
